# Supplementary material for: Evolutionary dynamics of cancer in response to targeted combination therapy
Source: eLife. 2013 Jun 25;2:e00747. doi: 10.7554/eLife.00747 (PMC3691570; doi:10.7554/eLife.00747)
Supplement: Figure 1—source data 1. — DOI: http://dx.doi.org/10.7554/eLife.00747.004 [file elife00747s001.xlsx]

## Sheet: Size Data
Response to vemurafenib
Patient P1
Time	Pancreas
	Long	Short	Cell Count
-58	1.8	1.4	1764000000
-20	1.7	1.5	1912500000
48	1.2	1.1	726000000
105	<= 0.5	<= 0.5	<= 6.25E+07
161	<= 0.5	<= 0.5	<= 6.25E+07
203	<= 0.5	<= 0.5	<= 6.25E+07
Patient P2
Time	Brain
	Long	Short	Cell Count
-9	2	1.8	3240000000
15	1.4	1.4	1372000000
79	0.9	0.7	220500000
121	0.9	0.4	72000000
177	<= 0.5	<= 0.5	<= 6.25E+07
240	Leptomeningeal disease		NaN
Patient P3
Time	Abdomen			Inguinal LN			Iliac LN
	Long	Short	Cell Count	Long	Short	Cell Count	Long	Short	Cell Count
-47	7.5	3.8	54150000000	1.9	1.3	1605500000	1.3	0.9	526500000
-4	7.4	4	59200000000	1.9	1.3	1605500000	1.6	1.1	968000000
61	7	2.5	21875000000	1.5	1	750000000	1.5	1.1	907500000
110	6.3	2.7	22963500000	1.3	0.9	526500000	1.1	0.9	445500000
Patient P4
Time	Lung			Lung			Lung			Subcutaneous Nodule
	Long	Short	Cell Count	Long	Short	Cell Count	Long	Short	Cell Count	Long	Short	Cell Count
-28	2.6	1.7	3757000000	1.4	1.3	1183000000	0.9	0.8	288000000	1.2	0.7	294000000
-7	NaN	NaN	NaN	NaN	NaN	NaN	NaN	NaN	NaN	NaN	NaN	NaN
39	1.6	1	800000000	0.9	0.9	364500000	0.5	0.4	40000000	<= 0.5	<= 0.5	<= 6.25E+07
79	1	0.5	125000000	0.8	0.6	144000000	<= 0.5	<= 0.5	<= 6.25E+07	<= 0.5	<= 0.5	<= 6.25E+07
141	<= 0.5	<= 0.5	<= 6.25E+07	0.8	0.6	144000000	<= 0.5	<= 0.5	<= 6.25E+07	<= 0.5	<= 0.5	<= 6.25E+07
207	<= 0.5	<= 0.5	<= 6.25E+07	0.8	0.6	144000000	<= 0.5	<= 0.5	<= 6.25E+07	<= 0.5	<= 0.5	<= 6.25E+07
269	<= 0.5	<= 0.5	<= 6.25E+07	1	0.7	245000000	<= 0.5	<= 0.5	<= 6.25E+07	<= 0.5	<= 0.5	<= 6.25E+07
331	<= 0.5	<= 0.5	<= 6.25E+07	0.8	0.7	196000000	<= 0.5	<= 0.5	<= 6.25E+07	<= 0.5	<= 0.5	<= 6.25E+07
375	<= 0.5	<= 0.5	<= 6.25E+07	0.9	0.8	288000000	<= 0.5	<= 0.5	<= 6.25E+07	<= 0.5	<= 0.5	<= 6.25E+07
Patient P5
Time	Intrathorasic Mass			Liver			Periportal Node			Subcutaneous Gluteus			Lung
	Long	Short	Cell Count	Long	Short	Cell Count	Long	Short	Cell Count	Long	Short	Cell Count	Long	Short	Cell Count
-48	9.2	6	165600000000	1.5	1.2	1080000000	1.8	1.3	1521000000	1.7	1.2	1224000000	2.3	1.7	3323500000
-8	9.7	6	174600000000	1.7	1.4	1666000000	2	1.6	2560000000	1.8	1.2	1296000000	2.4	1.6	3072000000
51	6.4	1.6	8192000000	0.9	0.7	220500000	2.3	1.6	2944000000	0.5	0.5	62500000	2.2	1.7	3179000000
112	5.9	1.4	5782000000	<= 0.5	<= 0.5	<= 6.25E+07	2.1	1.7	3034500000	<= 0.5	<= 0.5	<= 6.25E+07	1.5	1.2	1080000000
Patient P6
Time	Lung			Tracheobroncial Adenopathy			Subaortic Adenopathy			Paratracheal Adenopathy
	Long	Short	Cell Count	Long	Short	Cell Count	Long	Short	Cell Count	Long	Short	Cell Count
-18	1.3	0.8	416000000	6.9	3.4	39882000000	4.1	2.5	12812500000	3.6	2.8	14112000000
51	<= 0.5	<= 0.5	<= 6.25E+07	4.1	1.5	4612500000	2.2	0.6	396000000	1.7	1.5	1912500000
106	<= 0.5	<= 0.5	<= 6.25E+07	2.3	1.4	2254000000	2.5	0.8	800000000	1.6	1.1	968000000
164	<= 0.5	<= 0.5	<= 6.25E+07	4.7	1.6	6016000000	2.8	1.3	2366000000	1.3	1.1	786500000
Patient P7
Time	Plantar Foot			Plantar Foot
	Long	Short	Cell Count	Long	Short	Cell Count
-27	7.1	4	56800000000	1	0.8	320000000
54	<= 0.5	<= 0.5	<= 6.25E+07	<= 0.5	<= 0.5	<= 6.25E+07
112	<= 0.5	<= 0.5	<= 6.25E+07	<= 0.5	<= 0.5	<= 6.25E+07
165	<= 0.5	<= 0.5	<= 6.25E+07	<= 0.5	<= 0.5	<= 6.25E+07
221	<= 0.5	<= 0.5	<= 6.25E+07	<= 0.5	<= 0.5	<= 6.25E+07
277	<= 0.5	<= 0.5	<= 6.25E+07	<= 0.5	<= 0.5	<= 6.25E+07
333	<= 0.5	<= 0.5	<= 6.25E+07	<= 0.5	<= 0.5	<= 6.25E+07
390	<= 0.5	<= 0.5	<= 6.25E+07	<= 0.5	<= 0.5	<= 6.25E+07
448	<= 0.5	<= 0.5	<= 6.25E+07	<= 0.5	<= 0.5	<= 6.25E+07
501	<= 0.5	<= 0.5	<= 6.25E+07	<= 0.5	<= 0.5	<= 6.25E+07
586	<= 0.5	<= 0.5	<= 6.25E+07	<= 0.5	<= 0.5	<= 6.25E+07
613	<= 0.5	<= 0.5	<= 6.25E+07	<= 0.5	<= 0.5	<= 6.25E+07
695	<= 0.5	<= 0.5	<= 6.25E+07	<= 0.5	<= 0.5	<= 6.25E+07
751	<= 0.5	<= 0.5	<= 6.25E+07	<= 0.5	<= 0.5	<= 6.25E+07
807	<= 0.5	<= 0.5	<= 6.25E+07	<= 0.5	<= 0.5	<= 6.25E+07
863	<= 0.5	<= 0.5	<= 6.25E+07	<= 0.5	<= 0.5	<= 6.25E+07
1031	<= 0.5	<= 0.5	<= 6.25E+07	<= 0.5	<= 0.5	<= 6.25E+07
Patient P8
Time	Stomach			Small Bowel
	Long	Short	Cell Count	Long	Short	Cell Count
-85	4	2.9	16820000000	1.8	1.4	1764000000
-8	3.3	2.8	12936000000	2.7	2.7	9841500000
77	<= 0.5	<= 0.5	<= 6.25E+07	Unmeasurable		NaN
127	<= 0.5	<= 0.5	<= 6.25E+07	<= 0.5	<= 0.5	<= 6.25E+07
Patient P9
Time	Portacaval LN			Paraesophageal Adenopathy			Adrenal
	Long	Short	Cell Count	Long	Short	Cell Count	Long	Short	Cell Count
-64	2.9	2.7	10570500000	2.2	1.7	3179000000	0.5	0.5	<= 6.25E+07
-11	3.7	3.3	20146500000	3.1	2	6200000000	1.7	1.2	1224000000
45	2.8	2.6	9464000000	2.9	2	5800000000	1.3	1	650000000
105	2.8	2.4	8064000000	3.1	1.7	4479500000	1.7	1.1	1028500000
164	2.9	2.4	8352000000	2.9	1.7	4190500000	1.2	0.9	486000000
Patient P10
Time	Bilobar Parenchymal			Liver
	Long	Short	Cell Count	Long	Short	Cell Count
-43	2.2	1.7	3179000000	3.9	2.3	10315500000
-9	2.9	2.6	9802000000	3.9	2.2	9438000000
40	2.8	2.7	10206000000	3.6	2.2	8712000000
125	2.5	2	5000000000	2.5	1.9	4512500000
Patient P11
Time	Mesenteric Adenopathy			Mediastinal LN			Brain (frontal)			Brain (frontal)
	Long	Short	Cell Count	Long	Short	Cell Count	Long	Short	Cell Count	Long	Short	Cell Count
-53	1.7	1.1	1028500000	2	1.2	1440000000	NaN	NaN	NaN	NaN	NaN	NaN
-11	3.5	2.3	9257500000	2.4	1.4	2352000000	NaN	NaN	NaN	NaN	NaN	NaN
-2	NaN	NaN	NaN	NaN	NaN	NaN	2.1	2.1	4630500000	2.2	1.8	3564000000
19	NaN	NaN	NaN	NaN	NaN	NaN	1.9	1.7	2745500000	1.6	1.3	1352000000
52	2	1.3	1690000000	2.7	1.6	3456000000	NaN	NaN	NaN	NaN	NaN	NaN
80	NaN	NaN	NaN	NaN	NaN	NaN	1.4	1.6	1792000000	0.9	0.9	364500000
108	1.6	1.1	968000000	2.9	1.8	4698000000	NaN	NaN	NaN	NaN	NaN	NaN
134	NaN	NaN	NaN	NaN	NaN	NaN	1.3	1	650000000	0.6	0.5	75000000
166	1.4	0.8	448000000	2.8	1.6	3584000000	NaN	NaN	NaN	NaN	NaN	NaN
Patient P12
Time	Paratracheal Node			Adrenal			Adrenal			Spleen
	Long	Short	Cell Count	Long	Short	Cell Count	Long	Short	Cell Count	Long	Short	Cell Count
-88	0.8	0.6	144000000	6.5	4.8	74880000000	4.5	4.3	41602500000	2.1	2.6	7098000000
-4	1.9	1.3	1605500000	6.1	5	76250000000	5.4	4.3	49923000000	4.7	2.8	18424000000
55	<= 1	<= 1	<= 5E+08	3.1	2.1	6835500000	2.4	1.5	2700000000	2.8	1.5	3150000000
120	<= 1	<= 1	<= 5E+08	2.7	1.7	3901500000	1.3	1.2	936000000	2.2	1.2	1584000000
177	<= 1	<= 1	<= 5E+08	2.5	1.9	4512500000	1.3	0.9	526500000	2	1.1	1210000000
242	<= 1	<= 1	<= 5E+08	2.5	2	5000000000	1.5	0.8	480000000	1.8	0.9	729000000
294	<= 1	<= 1	<= 5E+08	2	1.5	2250000000	0.8	0.8	256000000	1.5	0.6	270000000
Patient P13
Time	Lung			Liver			Subcutaneous Abdominal Wall			Gluteus Maximus
	Long	Short	Cell Count	Long	Short	Cell Count	Long	Short	Cell Count	Long	Short	Cell Count
-22	1.3	1.1	786500000	1.9	1.6	2432000000	1.3	1.2	936000000	4.5	3.3	24502500000
21	1	0.7	245000000	NaN	NaN	NaN	NaN	NaN	NaN	NaN	NaN	NaN
30	NaN	NaN	NaN	NaN	NaN	NaN	1.3	0.6	234000000	NaN	NaN	NaN
51	0.8	0.4	64000000	1.4	1.1	847000000	1.3	0.6	234000000	3.5	2.2	8470000000
111	<= 0.5	<= 0.5	<= 6.25E+07	0.9	0.9	364500000	1.2	0.5	150000000	2.6	1.5	2925000000
Patient P14
Time	Lung			Periesophageal LN			Back nodule			Pararenal LN
	Long	Short	Cell Count	Long	Short	Cell Count	Long	Short	Cell Count	Long	Short	Cell Count
-23	2	1.6	2560000000	2.2	1.9	3971000000	2.6	1.5	2925000000	2.1	1.6	2688000000
14	1.5	1.1	907500000	1.6	1.4	1568000000	2.3	1.3	1943500000	1.8	1.1	1089000000
39	1.5	1	750000000	1.5	1.1	907500000	2.5	1.1	1512500000	1.6	1.2	1152000000
83	1.4	1.1	847000000	<= 1	<= 1	<= 5E+08	2.3	1	1150000000	1.8	1.2	1296000000
146	1.4	1.1	847000000	<= 1	<= 1	<= 5E+08	Resected		NaN	2	1.4	1960000000
208	1.3	1	650000000	NaN	NaN	NaN	NaN	NaN	NaN	1.6	1.1	968000000
Patient P15
Time	Pericardial LN			Liver			Abdomen			Lung			Abdomen
	Long	Short	Cell Count	Long	Short	Cell Count	Long	Short	Cell Count	Long	Short	Cell Count	Long	Short	Cell Count
-14	1.6	1.4	1568000000	7.1	5.9	123575500000	1.6	1.4	1568000000	2.4	1.7	3468000000	23.9	19.4	4497502000000
29	1.5	0.8	480000000	5.1	4.5	51637500000	1	1	<= 5E+08	1.6	1.3	1352000000	19.7	14.6	2099626000000
60	1.6	1	800000000	5.4	4.2	47628000000	0.9	0.9	364500000	2.1	1.4	2058000000	15.9	15.7	1959595500000
114	1.3	0.8	416000000	4.8	4.1	40344000000	0.7	0.7	171500000	1.3	1.3	1098500000	16.5	13.3	1459342500000
141	1.3	0.7	318500000	4.8	4.2	42336000000	<= 0.5	<= 0.5	<= 6.25E+07	1.4	1.1	847000000	17	13.5	1549125000000
169	1.1	0.7	269500000	4.2	3.5	25725000000	<= 0.5	<= 0.5	<= 6.25E+07	1.2	0.7	294000000	17.3	12.4	1330024000000
Patient P16
Time	Paratracheal node			Liver			Liver
	Long	Short	Cell Count	Long	Short	Cell Count	Long	Short	Cell Count
-15	1.7	1.6	2176000000	2.3	1.4	2254000000	1.9	1.2	1368000000
41	1.2	1.3	1014000000	1.6	1.3	1352000000	1.4	0.9	567000000
106	1.4	1	700000000	1.4	0.7	343000000	1.2	0.8	384000000
171	1.4	1	700000000	1.7	1.2	1224000000	1.2	0.8	384000000
248	1.2	0.8	384000000	1.7	1.3	1436500000	1.2	1	600000000
336	1.1	0.9	445500000	1.5	1.2	1080000000	1.1	0.7	269500000
Patient P17
Time	Lung			Hilar LN			Ischiorectal Fossa			Brain (parietal)			Brain (frontal)
	Long	Short	Cell Count	Long	Short	Cell Count	Long	Short	Cell Count	Long	Short	Cell Count	Long	Short	Cell Count
-15	5.7	3.8	41154000000	1.7	1.4	1666000000	1	0.9	405000000	NaN	NaN	NaN	NaN	NaN	NaN
-10	NaN	NaN	NaN	NaN	NaN	NaN	NaN	NaN	NaN	1.6	1.3	1352000000	1.5	1.2	1080000000
34	NaN	NaN	NaN	NaN	NaN	NaN	NaN	NaN	NaN	1.4	1.1	847000000	1.4	1.2	1008000000
69	4.1	2	8200000000	<= 1	<= 1	<= 5E+08	0.6	0.5	75000000	NaN	NaN	NaN	NaN	NaN	NaN
89	NaN	NaN	NaN	NaN	NaN	NaN	NaN	NaN	NaN	1.5	1.4	1470000000	1.4	1.3	1183000000
132	4.3	2.4	12384000000	<= 1	<= 1	<= 5E+08	0.7	0.7	171500000	NaN	NaN	NaN	NaN	NaN	NaN
216	NaN	NaN	NaN	NaN	NaN	NaN	NaN	NaN	NaN	1.4	1.2	1008000000	1.4	1.2	1008000000
230	2.3	2.2	5566000000	<= 1	<= 1	<= 5E+08	0.6	0.6	108000000	NaN	NaN	NaN	NaN	NaN	NaN
245	NaN	NaN	NaN	NaN	NaN	NaN	NaN	NaN	NaN	1.4	1.3	1183000000	1.4	1.3	1183000000
293	NaN	NaN	NaN	NaN	NaN	NaN	NaN	NaN	NaN	1.4	1.1	847000000	1.3	1.3	1098500000
Patient P18
Time	Retrocrural Adenopathy			Paraaortic Lymphadenopathy			Subcutaneous Back			Subcutaneous Gluteus Medius			Brain (frontal)
	Long	Short	Cell Count	Long	Short	Cell Count	Long	Short	Cell Count	Long	Short	Cell Count	Long	Short	Cell Count
-13	NaN	NaN	NaN	NaN	NaN	NaN	NaN	NaN	NaN	NaN	NaN	NaN	2.2	1.4	2156000000
-5	1.8	0.9	729000000	1.8	1.8	2916000000	1.2	1.1	726000000	1.3	0.7	318500000	NaN	NaN	NaN
48	NaN	NaN	NaN	NaN	NaN	NaN	NaN	NaN	NaN	NaN	NaN	NaN	1.6	0.7	392000000
57	1.3	0.7	318500000	1.4	1.2	1008000000	0.9	0.8	288000000	0.8	0.3	36000000	NaN	NaN	NaN
121	1	0.6	180000000	1.1	1	550000000	0.8	0.5	100000000	<= 0.5	<= 0.5	<= 6.25E+07	1.5	0.6	270000000
Patient P19
Time	Axillary			Chest Wall			Subcarinal LN			Lung			Lung
	Long	Short	Cell Count	Long	Short	Cell Count	Long	Short	Cell Count	Long	Short	Cell Count	Long	Short	Cell Count
-4	4.4	2.9	18502000000	1.7	1.4	1666000000	1.2	0.8	384000000	1.7	1.4	1666000000	2.1	1.9	3790500000
24	3.1	1.7	4479500000	1.5	1.2	1080000000	1	0.7	245000000	1	0.7	245000000	1.2	1	600000000
51	2.9	1.7	4190500000	1.3	1.3	1098500000	0.9	0.9	364500000	1	0.7	245000000	1	1	500000000
83	1.4	1.2	1008000000	<= 0.5	<= 0.5	<= 6.25E+07	<= 1	<= 1	<= 5E+08	1.1	0.6	198000000	0.8	0.8	256000000
111	3.1	1.7	4479500000	3.2	2.6	10816000000	<= 1	<= 1	<= 5E+08	1.2	0.8	384000000	1	0.8	320000000
Patient P20
Time	Liver			Liver			Axillary Adenopathy			Vertebral bone			Pericardial LN
	Long	Short	Cell Count	Long	Short	Cell Count	Long	Short	Cell Count	Long	Short	Cell Count	Long	Short	Cell Count
-33	2.2	2.2	5324000000	1.9	1.6	2432000000	3.3	2	6600000000	<= 0.5	<= 0.5	<= 6.25E+07	NaN	NaN	NaN
51	2.1	1.9	3790500000	2.2	1.2	1584000000	3.2	1.7	4624000000	<= 0.5	<= 0.5	<= 6.25E+07	NaN	NaN	NaN
170	3.8	3.7	26011000000	NaN	NaN	NaN	3	1.6	3840000000	1.4	1.1	847000000	1	1	500000000
NaN indicates timepoints for which no data were available

## Sheet: Rate Data
Rate Statistics and Data (Death Rate)				Rate Statistics and Data (Growth Rate)
Max Death Rate Statistics				Max Growth Rate Statistics
Mean	0.03525			Mean	0.0140952
Median	0.031			Median	0.011
10th percentile	0.008			10th percentile	0.001
90th percentile	0.0666			90th percentile	0.033
Patient #	Metastasis	Max Death Rate		Patient #	Metastasis	Max Growth Rate
P1	Pancreas	0.043		P1	Pancreas	0.002
P2	Brain	0.057		P3	Abdomen	0.002
P3	Abdomen	0.016		P3	Illiac LN	0.014
P3	Illiac LN	0.015		P5	Subcutaneous Gluteus	0.001
P3	Inguinal LN	0.012		P5	Periportal Node	0.013
P4	Subcutaneous Nodule	0.04		P5	Periportal Node	0.002
P4	Lung1	0.046		P5	Intrathorasic Mass	0.001
P4	Lung3	0.051		P5	Lung	0.001
P4	Lung2	0.023		P5	Liver	0.011
P5	Subcutaneous Gluteus	0.059		P5	Small Bowel	0.022
P5	Intrathorasic Mass	0.06		P9	Paraesophageal Adenopathy	0.013
P5	Lung	0.018		P9	Portacaval LN	0.012
P5	Liver	0.04		P9	Adrenal	0.056
P6	Subaortic Adenopathy	0.068		P10	Bilobar Parenchymal	0.033
P6	Paratracheal Adenopathy	0.039		P10	Bilobar Parenchymal	0.001
P6	Lung	0.037		P11	Mesenteric Adenopathy	0.052
P6	Tracheobroncial Adenopathy	0.042		P11	Mediastinal LN	0.012
P7	Plantar Foot2	0.03		P11	Mediastinal LN	0.006
P7	Plantar Foot1	0.126		P12	Paratracheal Node	0.029
P8	Stomach	0.069		P12	Adrenal2	0.002
P8	Small Bowel	0.04		P12	Spleen	0.011
P9	Paraesophageal Adenopathy	0.004
P9	Portacaval LN	0.017
P9	Adrenal	0.013
P10	Bilobar Parenchymal	0.008
P10	Liver	0.008
P11	Brain(frontal)2	0.051
P11	Brain(frontal)1	0.028
P11	Mesenteric Adenopathy	0.033
P11	Mediastinal LN	0.005
P12	Paratracheal Node	0.021
P12	Adrenal2	0.053
P12	Adrenal1	0.044
P12	Spleen	0.032
P13	Lung	0.045
P13	Gluteus Maximus	0.018
P13	Subcutaneous Abdominal Wall	0.046
P13	Liver	0.021
P14	Back nodule	0.029
P14	Pararenal LN	0.065
P14	Lung	0.074
P14	Periesophageal LN	0.066
P15	Pericardial LN	0.041
P15	Abdomen1	0.037
P15	Abdomen2	0.026
P15	Lung	0.038
P15	Liver	0.03
P16	Paratracheal node	0.019
P16	Liver2	0.021
P16	Liver1	0.021
P17	Brain(parietal)	0.014
P17	Brain(frontal)	0.002
P17	Ischiorectal Fossa	0.024
P17	Hilar LN	0.017
P17	Lung	0.023
P18	Subcutaneous Gluteus Medius	0.038
P18	Brain(frontal)	0.036
P18	Subcutaneous Back	0.017
P18	Paraaortic Lymphadenopathy	0.019
P18	Retrocrural Adenopathy	0.015
P19	Axillary	0.059
P19	Lung1	0.08
P19	Lung2	0.077
P19	Subcarinal LN	0.019
P19	Chest Wall	0.09
P20	Liver2	0.008
P20	Liver1	0.007
P20	Axillary Adenopathy	0.007
