# Supplementary material for: Evolutionary dynamics of cancer in response to targeted combination therapy
Source: eLife. 2013 Jun 25;2:e00747. doi: 10.7554/eLife.00747 (PMC3691570; doi:10.7554/eLife.00747)
Supplement: Supplementary file 2. — DOI: http://dx.doi.org/10.7554/eLife.00747.013 [file elife00747s003.xlsx]

## Sheet: Summary
Supplementary File 2: Lesion sizes of patients who failed conventional therapies.
Patient	N1	N2	N3	N4	N5	N6	N7	N8	N9	N10	N11	N12	N13	N14	N15	N16	N17	N18	N19	N20	N21	N22
Met. 1	222912000000	137499500000	46227500000	49818000000	46746000000	77247500000	24500000000	48998500000	47587500000	26568000000	36822000000	20992000000	10478000000	26491500000	25047000000	1.71e+10	10570500000	18954000000	15979000000	847000000	786500000	847000000
Met. 2	13876500000	22869000000	30802500000	24276000000	19208000000	8064000000	22324500000	10816000000	12936000000	16072000000	4698000000	8125000000	8064000000	2842000000	2160000000	2745500000	2601000000	550000000	847000000	245000000	75000000
Met. 3	6776000000	11760000000	20480000000	12152000000	12615000000	6200000000	19800000000	5733000000	936000000	9040500000	2456500000	7670500000	6615000000	1774500000	1512500000	1224000000	1470000000	320000000	245000000	198000000	75000000
Met. 4	4050000000	9792000000	18000000000	9922000000	5324000000	2745500000	8954000000	3790500000	550000000	2475000000	2025000000	2890000000	5071500000	1372000000	1512000000	384000000	1267500000	256000000	198000000		40000000
Met. 5	1862000000	9687500000	17661000000	4860000000	4800000000	1800000000	3072000000	2304000000	448000000	1000000000	1912500000	2176000000	3584000000	1331000000	1270500000	256000000	1183000000		180000000		40000000
Met. 6	1224000000	7502000000	9802000000	3901500000	4.212e+09	1372000000	2925000000	1267500000	196000000		1687500000	1470000000	3328000000	1200000000	1152000000	144000000	1080000000		144000000		40000000
Met. 7	750000000	6877000000	7141500000	3564000000	3034500000	500000000	1666000000	445500000	180000000		1267500000	1440000000	2688000000	1183000000	786500000	87500000	1008000000		144000000		32000000
Met. 8	550000000	6534000000	3712000000	2944000000	2688000000	144000000	1352000000	256000000	171500000		1080000000	607500000	936000000	1098500000	648000000		847000000		126000000		32000000
Met. 9	544000000	3610000000	3072000000	2944000000	1267500000		1149500000		126000000		750000000	550000000	288000000	1098500000			445500000		48000000		32000000
Met. 10	486000000	3564000000	2890000000	2916000000	1008000000		1008000000		126000000		352000000	550000000		729000000			352000000				18000000
Met. 11	405000000	3034500000	2456500000	2816000000	729000000		650000000		108000000		320000000	405000000		665500000							18000000
Met. 12	384000000	2456500000	1912500000	2560000000	700000000		650000000		108000000		171500000	269500000		392000000							18000000
Met. 13	320000000	1912500000	1470000000	2304000000	600000000		544000000		75000000		87500000	245000000		352000000							13500000
Met. 14	220500000	1666000000	1028500000	2304000000	445500000		486000000		62500000		75000000	220500000									13500000
Met. 15	220500000	1008000000	936000000	2.1375e+09	320000000		320000000		40000000			162000000									13500000
Met. 16	220500000	288000000	786500000	2.058e+09	220500000		269500000		40000000			126000000									13500000
Met. 17	196000000	269500000	786500000	1872000000	220500000		196000000		32000000			108000000									13500000
Met. 18	62500000	171500000	786500000	1690000000	196000000		196000000		32000000			87500000									13500000
Met. 19		126000000	700000000	1690000000	171500000		171500000		32000000			87500000									13500000
Met. 20		126000000	550000000	1440000000	75000000		144000000		13500000			75000000									13500000
Met. 21		75000000	5.265e+08	1296000000	75000000		144000000		13500000			62500000									6000000
Met. 22		32000000	500000000	1224000000			144000000		13500000			62500000
Met. 23		32000000	416000000	931500000			75000000		13500000			62500000
Met. 24		32000000	405000000	726000000			40000000
Met. 25		18000000	288000000	700000000			32000000
Met. 26			288000000	352000000
Met. 27				352000000
Met. 28				288000000
Met. 29				256000000
Met. 30				196000000
Tumor Burden	255059500000	230942500000	173625000000	144490500000	104656000000	98073000000	90813000000	73611000000	63840500000	55155500000	53705000000	48444500000	41052500000	40529500000	34088500000	21941000000	20824500000	20080000000	17911000000	1290000000	1320500000	847000000

## Sheet: Raw Data
Patient:	N1
Date of scan:	2012-05-04	Tumor Size Screening (in cm)		Location	Volume	Volume
Description of Target Lesions		long axis	short axis		(in cm³)	(in cells)
Pancreatic mass		8.6	7.2	13B:34	222.912	222912000000
Mesenteric implant		2.8	2.2	06:38:00	6.776	6.776e+09
Mesenteric nodule		1	0.8	06:38:00	0.32	3.2e+08
Right omental nodule		0.9	0.7	06:45:00	0.2205	2.205e+08
Retrocecal mass		1.9	1.4	6; 63	1.862	1.862e+09
Rt paracolic nodule		1.2	0.8	6; 45	0.384	384000000
Liver metastasis left dome		1.7	1.2	6; 11	1.224	1224000000
Liver metastasis posterior right		1.1	1	06:13:00	0.55	550000000
Liver metastasis lateral right		0.5	0.5	6; 15	0.0625	62500000
Liver metastasis left lobe		0.8	0.7	6; 18	0.196	1.96e+08
Liver metastasis posterior right		0.9	0.7	6; 18	0.2205	2.205e+08
Liver metastasis right lobe		0.9	0.7	6; 18	0.2205	2.205e+08
Liver metastasis inferior right		1.5	1	6; 23	0.75	750000000
Liver metastasis inferior right		1.2	0.9	6; 39	0.486	4.86e+08
Pelvic cul de sac implant		3.3	2.9	13B; 64	13.8765	1.38765e+10
Peripancreatic node		1	0.9	6; 21	0.405	405000000
Periportal node		1.7	0.8	6; 20	0.544	544000000
Mesenteric adenopathy		3.6	1.5	13B: 30	4.05	4.05e+09
Total:					255.059	2.55059e+11
Patient:	N2
Date of scan:	2010-12-17	Tumor Size Screening (in cm)		Location	Volume	Volume
Description of Target Lesions		long axis	short axis		(in cm³)	(in cells)
RUL lung nodule		0.7	0.6	6; 18	0.126	126000000
RLL lung nodule		0.6	0.5	6; 26	0.075	75000000
LUL lung nodule		0.4	0.4	6; 26	0.032	3.2e+07
RUL lung nodule		0.4	0.4	6;27	0.032	3.2e+07
RUL lung nodule		0.4	0.4	6;29	0.032	3.2e+07
LLL lung nodule		0.9	0.8	6; 34	0.288	2.88e+08
LLL lung nodule		0.7	0.6	6; 47	0.126	126000000
LLL lung nodule		0.4	0.3	6; 44	0.018	18000000
Liver lesion anterior dome		0.7	0.7	5; 68	0.1715	1.715e+08
Liver lesion S II		1.7	1.4	5; 69	1.666	1666000000
Liver lesion posterior left		2.7	2.2	5;72	6.534	6.534e+09
Liver lesion posterior right		3.1	2.2	5; 74	7.502	7.502e+09
Liver lesion central		2	1.9	5; 79	3.61	3610000000
Liver lesion posterior right		2.2	1.8	5; 80	3.564	3.564e+09
Liver lesion anterior (large)		7.9	5.9	5; 82	137.5	1.375e+11
Liver lesion right lobe		1.7	1.5	5; 86	1.9125	1.9125e+09
Liver lesion right lobe		1.4	1.2	5; 88	1.008	1008000000
Liver lesion right lobe		4.2	3.3	5; 81	22.869	2.2869e+10
Liver lesion left lobe		1.7	1.7	5; 91	2.4565	2.4565e+09
Liver lesion right lobe		3.1	2.5	5; 97	9.6875	9687500000
Liver lesion lateral		3	2.8	5; 99	11.76	1.176e+10
Liver lesion posterior right		2.1	1.7	5; 105	3.0345	3034500000
Liver lesion inferior right		1.1	0.7	5; 114	0.2695	2.695e+08
Liver lesion inferior right		2.6	2.3	5; 119	6.877	6.877e+09
Liver lesion inferior right		3.4	2.4	5;132	9.792	9792000000
Total:					230.943	2.30943e+11
Patient:	N3
Date of scan:	2011-09-08	Tumor Size Screening (in cm)		Location	Volume	Volume
Description of Target Lesions		long axis	short axis		(in cm³)	(in cells)
Left axilla adenopathy		0.9	0.8	sl10	0.288	2.88e+08
Left axilla adenopathy		2.9	2.6	sl11	9.802	9802000000
Left axilla adenopathy		1.7	1.7	sl13	2.4565	2.4565e+09
Left axilla adenopathy		1.5	1.4	sl15	1.47	1.47e+09
Left axilla adenopathy		2.7	2.3	sl18	7.1415	7141500000
Left axilla adenopathy		1.4	1	sl20	0.7	700000000
Left axilla adenopathy		1.1	1	sl20	0.55	550000000
Left axilla adenopathy		1.3	1.2	sl23	0.936	936000000
Left external iliac adenopathy		2.4	1.6	sl99	3.072	3072000000
Left iliac adenopathy		1.7	1.5	sl100	1.9125	1.9125e+09
Left external iliac adenopathy		4.5	3.7	sl100	30.8025	3.08025e+10
Left iliac adenopathy		4	3.2	sl104	20.48	2.048e+10
Left obturator adenopathy		4.2	2.9	sl109	17.661	1.7661e+10
Left inguinal adenopathy		5.5	4.1	sl115	46.2275	4.62275e+10
Left inguinal adenopathy		1.3	0.9	sl119	0.5265	5.265e+08
Left inguinal adenopathy		2.9	1.6	sl121	3.712	3.712e+09
Right inguinal adenopathy		2	1.7	sl108	2.89	2.89e+09
Right inguinal adenopathy		1	0.9	sl108	0.405	405000000
Right inguinal adenopathy		1.3	1.1	sl112	0.7865	7.865e+08
Right inguinal adenopathy		4	3	sl115	18	18000000000
Right inguinal adenopathy		1.3	1.1	sl116	0.7865	7.865e+08
Right inguinal adenopathy		1	1	sl120	0.5	500000000
Right inguinal adenopathy		1.7	1.1	sl123	1.0285	1.0285e+09
LLQ implant		1.3	1.1	sl102	0.7865	7.865e+08
Left flank subcut nodule		0.9	0.8	sl69	0.288	2.88e+08
LLQ subcut nodule		1.3	0.8	sl96	0.416	4.16e+08
Total:					173.625	1.73625e+11
Patient:	N4
Date of scan:	2011-08-02	Tumor Size Screening (in cm)		Location	Volume	Volume
Description of Target Lesions		long axis	short axis		(in cm³)	(in cells)
Paraaortic lymph node		2.3	1.6	2;72	2.944	2944000000
Paraaortic lymph node		1.9	1.5	2;74	2.1375	2.1375e+09
Paraaortic lymph node		2	1.3	2;75	1.69	1.69e+09
Paraaortic lymph node		0.9	0.8	2;75	0.288	2.88e+08
Paraaortic lymph node		1.1	0.8	2;75	0.352	3.52e+08
Paraaortic lymph node		0.8	0.7	2;75	0.196	1.96e+08
Paraaortic lymph node		1.8	1.6	2;80	2.304	2.304e+09
Paraaortic lymph node		3	1.8	2;81	4.86	4860000000
Paraaortic lymph node		1.8	1.8	2;86	2.916	2.916e+09
Paraaortic lymph node		1.4	1	2;86	0.7	700000000
Paraaortic lymph node		1.2	1.1	2;88	0.726	7.26e+08
Paraaortic lymph node		2	1.3	2;89	1.69	1.69e+09
Paraaortic lymph node		2.2	1.6	2;89	2.816	2.816e+09
Paraaortic lymph node		2.6	1.2	2;96	1.872	1872000000
Paraaortic lymph node		1.8	1.2	2;97	1.296	1296000000
iliac node		1.7	1.2	2;99	1.224	1224000000
iliac node		1.1	0.8	2;102	0.352	3.52e+08
iliac node		0.8	0.8	2;103	0.256	2.56e+08
iliac node		2.7	1.7	2;105	3.9015	3901500000
iliac node		4.1	2.2	2;105	9.922	9922000000
Left iliac		6.9	3.8	2;111	49.818	49818000000
Left iliac		4.2	3.4	2;111	24.276	24276000000
Left iliac		3.1	2.8	2;121	12.152	12152000000
Left inguinal		1.8	1.6	2;125	2.304	2.304e+09
Left inguinal		2	1.6	2;127	2.56	2.56e+09
Left inguinal		2.2	1.8	2;127	3.564	3.564e+09
Left inguinal		2	1.2	2;132	1.44	1440000000
Left popliteal		2.3	0.9	2;201	0.9315	931500000
Left popliteal		2.1	1.4	2;204	2.058	2.058e+09
Left popliteal		2.3	1.6	2;209	2.944	2944000000
Total:					144.49	1.4449e+11
Patient:	N5
Date of scan:	2011-06-20	Tumor Size Screening (in cm)		Location	Volume	Volume
Description of Target Lesions		long axis	short axis		(in cm³)	(in cells)
RML lung		0.6	0.5	6;59	0.075	75000000
RLL lung		0.9	0.7	6;68	0.2205	2.205e+08
RLL lung		0.6	0.5	6;86	0.075	75000000
RLL lung		0.7	0.7	6;92	0.1715	1.715e+08
Liver post dome		1.4	1	5;9	0.7	700000000
Liver post dome		2.6	1.8	5;10	4.212	4.212e+09
Liver lateral dome		1.8	0.9	5;11	0.729	7.29e+08
Liver segment VIII		2.4	2	5;12	4.8	4800000000
Liver segment VIII		1.4	1.2	5;13	1.008	1008000000
Liver, left lobe		0.8	0.7	5;15	0.196	1.96e+08
Liver, right lobe		2.2	2.2	5;15	5.324	5.324e+09
Liver adjacent to IVC		2.1	1.7	5;16	3.0345	3034500000
Liver, left lobe		3	2.9	5;18	12.615	1.2615e+10
Liver, inferior right		2.1	1.6	5;24	2.688	2.688e+09
Liver, inferior right		5.3	4.2	5;27	46.746	46746000000
LUQ omental nodule		1.2	1	5;24	0.6	600000000
LUQ mesenteric nodule		1.1	0.9	5;33	0.4455	4.455e+08
LUQ mesenteric nodule		1.5	1.3	5;35	1.2675	1267500000
Left colon mass		4.9	2.8	9b;37	19.208	19208000000
Percolonic node		1	0.8	5;36	0.32	3.2e+08
Pericolonic node		0.9	0.7	5;30	0.2205	2.205e+08
Total:					104.656	104656000000
Patient:	N6
Date of scan:	2012-08-08	Tumor Size Screening (in cm)		Location	Volume	Volume
Description of Target Lesions		long axis	short axis		(in cm³)	(in cells)
LUL		5.5	5.3	4;36	77.2475	7.72475e+10
LUL		1.4	1.4	4;43	1.372	1.372e+09
LLL		1.9	1.7	4;68	2.7455	2745500000
RLL		1	1	4;73	0.5	500000000
Right hilar node		2.8	2.4	2;32	8.064	8064000000
Gastrohepatic node		3.1	2	2;59	6.2	6200000000
Small bowel mass		1.6	1.5	2;89	1.8	1.8e+09
Small bowel mass		0.8	0.6	2;98	0.144	144000000
Total:					98.073	9.8073e+10
Patient:	N7
Date of scan:	2009-02-02	Tumor Size Screening (in cm)		Location	Volume	Volume
Description of Target Lesions		long axis	short axis		(in cm³)	(in cells)
Liver dome lesion		1.4	1.2	s7;7	1.008	1008000000
Liver dome anterior		4	3.5	s7;9	24.5	24500000000
Liver dome lateral		1.2	0.9	s7;9	0.486	4.86e+08
Liver right lobe anterior		1.1	0.7	s7;12	0.2695	2.695e+08
Liver right lobe lateral		1.3	1	s7;12	0.65	650000000
Liver right lobe posterior		4.1	3.3	s7;12	22.3245	2.23245e+10
Liver anterior left lobe		0.5	0.4	s7;16	0.04	4e+07
Liver posteriomedial, left		0.8	0.6	s7;16	0.144	144000000
Liver, central right		0.8	0.7	s7;17	0.196	1.96e+08
Liver posterior, right		0.8	0.6	s7;24	0.144	144000000
Liver posterior, right		1	0.8	s7;24	0.32	3.2e+08
Liver anterior, left		0.6	0.5	s7;14	0.075	75000000
Liver, lateral left lobe		0.8	0.6	s7;28	0.144	144000000
Liver right lobe		0.8	0.7	s7;29	0.196	1.96e+08
Liver left lobe		0.4	0.4	s7;30	0.032	3.2e+07
liver lateral right lobe		0.7	0.7	s7;33	0.1715	1.715e+08
gastrohepatic ligament node		1.6	1.3	s7;18	1.352	1352000000
gastrohepatic ligament node		1.7	1.4	s7;21	1.666	1666000000
periportal node		4.4	3	s7;23	19.8	19800000000
celiac node		2.6	1.5	s7;24	2.925	2.925e+09
portocaval node		3.7	2.2	s7;27	8.954	8954000000
mesenteric node		1.3	1	s7;29	0.65	650000000
Left para-aortic node		1.9	1.1	s7;31	1.1495	1149500000
Aortocaval node		2.4	1.6	s7;33	3.072	3072000000
Para-cardiac node		1.7	0.8	s7;9	0.544	544000000
Total:					90.813	9.0813e+10
Patient:	N8
Date of scan:	2012-10-04	Tumor Size Screening (in cm)		Location	Volume	Volume
Description of Target Lesions		long axis	short axis		(in cm³)	(in cells)
pancreatic body mass		2.6	2.1	series 10/sl21	5.733	5.733e+09
liver - dome		0.8	0.8	series 10/7	0.256	2.56e+08
liver - 4A/8		2.1	1.9	series 10/17	3.7905	3.7905e+09
liver - right		1.8	1.6	series 10/18	2.304	2.304e+09
liver - right		1.1	0.9	series 10/19	0.4455	4.455e+08
liver - right posterior		1.5	1.3	series 10/21	1.2675	1267500000
liver - right posterior		3.2	2.6	series 10/23	10.816	10816000000
liver - right		5.3	4.3	series 10/26	48.9985	4.89985e+10
Total:					73.611	7.3611e+10
Patient:	N9
Date of scan:	2012-06-22	Tumor Size Screening (in cm)		Location	Volume	Volume
Description of Target Lesions		long axis	short axis		(in cm³)	(in cells)
Pancreatic tail mass		4.7	4.5	series 10/17	47.5875	4.75875e+10
liver - dome		0.7	0.6	series 10/7	0.126	126000000
liver - left lobe		0.5	0.4	series 10/9	0.04	4e+07
liver - right lobe		0.6	0.6	series 10/11	0.108	108000000
liver - left lobe		0.5	0.4	series 10/12	0.04	4e+07
liver - left lobe		0.4	0.4	series 10/10	0.032	3.2e+07
liver - right lobe		0.5	0.5	series 10/12	0.0625	62500000
liver - left lobe		0.7	0.7	series 10/13	0.1715	1.715e+08
liver - right lobe anterior		0.4	0.4	series 10/13	0.032	3.2e+07
liver - right lobe posterior		0.8	0.7	series 10/13	0.196	1.96e+08
liver - right lobe lateral		3.3	2.8	series 10/13	12.936	1.2936e+10
liver - right lobe anterior		0.4	0.4	series 10/14	0.032	3.2e+07
liver - right lobe posterior		0.6	0.6	series 10/14	0.108	108000000
liver - left lobe		0.3	0.3	series 10/15	0.0135	13500000
liver - right lobe		0.3	0.3	series 10/15	0.0135	13500000
liver - right lobe		1.3	1.2	series 10/16	0.936	936000000
liver - right lobe		0.7	0.6	series 10/19	0.126	126000000
liver - right lobe		0.3	0.3	series 10/20	0.0135	13500000
liver - right lobe		0.6	0.5	series 10/21	0.075	75000000
liver - right lobe		0.3	0.3	series 10/27	0.0135	13500000
L lateral omental nodule		1.1	1	series 10/34	0.55	550000000
LLQ omental nodule		1.4	0.8	series 10/46	0.448	4.48e+08
LLQ omental nodule		1	0.6	series 10/38	0.18	180000000
Total:					63.8405	63840500000
Patient:	N10
Date of scan:	2012-03-30	Tumor Size Screening (in cm)		Location	Volume	Volume
Description of Target Lesions		long axis	short axis		(in cm³)	(in cells)
Gastrohepatic ligament node		4.1	2.8	11; 20	16.072	1.6072e+10
Periportal node		2.2	1.5	11; 20	2.475	2475000000
Pancreatic head mass		4.1	3.6	11; 24	26.568	26568000000
Mesenteric node		2	1	11; 31	1	1000000000
Periportal tumor (infiltrative)		4.1	2.1	11; 22	9.0405	9040500000
Total:					55.1555	55155500000
Patient:	N11
Date of scan:	2009-06-15	Tumor Size Screening (in cm)		Location	Volume	Volume
Description of Target Lesions		long axis	short axis		(in cm³)	(in cells)
Liver lesion, anterior		1.7	1.7	2;17	2.4565	2.4565e+09
RUQ omentum		1.5	1.5	2;38	1.6875	1687500000
Right mid abdomen omentum		1.7	1.5	2;45	1.9125	1.9125e+09
Right ovary		1.5	1.3	2;79	1.2675	1267500000
Left ovary		2.9	1.8	2;79	4.698	4.698e+09
cecal mass		5.1	3.8	5b;75	36.822	3.6822e+10
pericecal nodule		1.5	1.2	5b;70	1.08	1.08e+09
pericecal nodule		1	0.8	5b;69	0.32	3.2e+08
pericecal nodule		0.7	0.7	5b;68	0.1715	1.715e+08
pericecal nodule		1.1	0.8	5b;67	0.352	3.52e+08
pericolonic node		0.7	0.5	5b;64	0.0875	87500000
pericolonic node		0.6	0.5	5b;65	0.075	75000000
Left pelvic external iliac node		1.5	1	4b;5	0.75	750000000
Right adnexal nodule		1.8	1.5	2;82	2.025	2.025e+09
Total:					53.705	5.3705e+10
Patient:	N12
Date of scan:	2010-10-18	Tumor Size Screening (in cm)		Location	Volume	Volume
Description of Target Lesions		long axis	short axis		(in cm³)	(in cells)
Liver dome		0.5	0.5	5;9	0.0625	62500000
Liver dome, anterior		2.9	2.3	5;12	7.6705	7.6705e+09
Liver dome, anterior		1.5	0.9	5;13	0.6075	607500000
Liver dome adjacent to IVC		1.7	1.6	5;13	2.176	2176000000
Liver, left lobe		2	1.7	5;14	2.89	2.89e+09
Liver segment VIII		2.6	2.5	5;16	8.125	8125000000
Liver, segment IV		1.1	1	5;19	0.55	550000000
Liver, posterior right		0.9	0.7	5;19	0.2205	2.205e+08
Portocaval node		1.5	1.4	5;26	1.47	1.47e+09
sigmoid mass		4.1	3.2	10b;92	20.992	20992000000
pericolonic node		0.7	0.5	9b;75	0.0875	87500000
pericolonic node		0.9	0.6	9b;76	0.162	162000000
percolonic node		0.7	0.6	9b;91	0.126	126000000
pericolonic node		1.1	1	9b;89	0.55	550000000
pericolonic node		1.1	0.7	9b;93	0.2695	2.695e+08
pericolonic node		2	1.2	9b;97	1.44	1440000000
pericolonic node		1	0.7	9b;98	0.245	2.45e+08
pericolonic node		0.6	0.6	9b;105	0.108	108000000
pericolonic node		0.7	0.5	9b;105	0.0875	87500000
pericolonic node		0.5	0.5	9b;107	0.0625	62500000
pericolonic node		0.6	0.5	9b;110	0.075	75000000
pericolonic node		1	0.9	9b;116	0.405	405000000
pericolonic node		0.5	0.5	9b;69	0.0625	62500000
Total:					48.4445	4.84445e+10
Patient:	N13
Date of scan:	2011-05-24	Tumor Size Screening (in cm)		Location	Volume	Volume
Description of Target Lesions		long axis	short axis		(in cm³)	(in cells)
Left level 5 neck node		2.8	1.6	2;66	3.584	3580000000
Left level 5 neck node		3.1	2.6	2;74	10.478	10500000000
LLL		0.9	0.8	2;58	0.288	288000000
LLL		1.3	1.2	2;59	0.936	936000000
Left paratracheal		2.1	1.6	2;11	2.688	2690000000
paratracheal		2.3	2.1	2;17	5.0715	5070000000
paraesophageal		3	2.1	2;21	6.615	6620000000
subcarinal		2.8	2.4	2;29	8.064	8060000000
subcarinal		2.6	1.6	2;30	3.328	3330000000
Total:					41.0525	41052500000
Patient:	N14
Date of scan:	2012-02-15	Tumor Size Screening (in cm)		Location	Volume	Volume
Description of Target Lesions		long axis	short axis		(in cm³)	(in cells)
Pancreatic head mass		6.3	2.9	12B: 32	26.4915	26491500000
Peripancreatic nodule		1.6	0.7	07:30:00	0.392	3.92e+08
Peripancreatic nodule		1.8	0.9	07:30:00	0.729	7.29e+08
Liver metastasis anterior dome		1.3	1.3	07:06:00	1.0985	1.0985e+09
Liver metastasis anterior subcapsular		1.1	1.1	07:15:00	0.6655	6.655e+08
Liver metastasis posterior right lobe		1.3	1.3	07:17:00	1.0985	1.0985e+09
Liver metastasis left lobe		1.4	1.3	07:18:00	1.183	1.183e+09
Liver metastasis posterior right lobe		1.1	0.8	07:25:00	0.352	3.52e+08
Liver metastasis anterior margin		2.4	1	07:28:00	1.2	1200000000
Liver metastasis inferior right		1.4	1.4	07:29:00	1.372	1.372e+09
Liver metastasis inferior right		2.1	1.3	07:32:00	1.7745	1.7745e+09
Periportal node		2.2	1.1	07:21:00	1.331	1.331e+09
Portocaval node		2.9	1.4	07:26:00	2.842	2.842e+09
Total:					40.5295	4.05295e+10
Patient:	N15
Date of scan:	2012-09-05	Tumor Size Screening (in cm)		Location	Volume	Volume
Description of Target Lesions		long axis	short axis		(in cm³)	(in cells)
pancreatic head mass		4.6	3.3	series 10/44	25.047	2.5047e+10
LN - porta hepatis lateral		1.3	1.1	series 10/32	0.7865	7.865e+08
LN - porta hepatis medial		2.1	1.1	series 10/32	1.2705	1.2705e+09
LN - periceliac anterior		3	1.2	series 10/35	2.16	2.16e+09
LN - periceliac posterior		2.5	1.1	series 10/35	1.5125	1.5125e+09
LN - retroperitoneal anterior aorta		1.6	0.9	series 10/49	0.648	6.48e+08
LN - retroperitoneal aorto-caval		2.1	1.2	series 10/57	1.512	1512000000
LN - portocaval		1.6	1.2	series 10/36	1.152	1152000000
Total:					34.0885	3.40885e+10
Patient:	N16
Date of scan:	2012-07-19	Tumor Size Screening (in cm)		Location	Volume	Volume
Description of Target Lesions		long axis	short axis		(in cm³)	(in cells)
LUL		0.7	0.5	4;23	0.0875	87500000
LUL		1.2	0.8	4;43	0.384	384000000
LUL		0.8	0.8	4;51	0.256	2.56e+08
LLL		0.8	0.6	4;62	0.144	144000000
RLL		1.7	1.2	4;51	1.224	1224000000
Subcarinal node		3.8	3	2;38	17.1	1.71e+10
Right hilar node		1.9	1.7	2;44	2.7455	2745500000
Total:					21.941	21941000000
Patient:	N17
Date of scan:	2011-05-26	Tumor Size Screening (in cm)		Location	Volume	Volume
Description of Target Lesions		long axis	short axis		(in cm³)	(in cells)
Subaortic node		1.4	1.1	3;26	0.847	8.47e+08
Left pararenal		1.4	1.3	3;64	1.183	1.183e+09
Left pararenal		2.9	2.7	3;75	10.5705	10570500000
Left pararenal		1.8	1.7	3;78	2.601	2601000000
Left pararenal		1.5	1.2	3;80	1.08	1.08e+09
Left pararenal		1.1	0.9	3;83	0.4455	4.455e+08
Right pararenal		1.4	1.2	3;74	1.008	1008000000
Right pararenal		1.1	0.8	3;83	0.352	3.52e+08
Left omental nodule		1.5	1.3	3;70	1.2675	1267500000
omental nodule		1.5	1.4	3;76	1.47	1.47e+09
Total:					20.8245	20824500000
Patient:	N18
Date of scan:	2011-04-18	Tumor Size Screening (in cm)		Location	Volume	Volume
Description of Target Lesions		long axis	short axis		(in cm³)	(in cells)
Liver dome lesion		1.1	1	2;5	0.55	550000000
Left colon mass		5.2	2.7	6b;18	18.954	1.8954e+10
Pericolonic node		1	0.8	6b;24	0.32	3.2e+08
Pericolonic node		0.8	0.8	6b;25	0.256	2.56e+08
Total:					20.08	2.008e+10
Patient:	N19
Date of scan:	2011-06-13	Tumor Size Screening (in cm)		Location	Volume	Volume
Description of Target Lesions		long axis	short axis		(in cm³)	(in cells)
Left cervical		3.8	2.9	07:22:00	15.979	15979000000
Left cervical		1	0.6	07:43:00	0.18	180000000
Left cervical		1.1	0.6	07:43:00	0.198	198000000
Left cervical		0.8	0.6	07:43:00	0.144	144000000
Left cervical		1.4	1.1	07:33:00	0.847	8.47e+08
Left supraclavicular		1	0.7	07:16:00	0.245	2.45e+08
Left supraclavicular		0.7	0.6	07:16:00	0.126	126000000
RLL nodule		0.6	0.4	7;65	0.048	48000000
LLL nodule		0.8	0.6	7;68	0.144	144000000
Total:					17.911	1.7911e+10
Patient:	N20
Date of scan:	2010-12-13	Tumor Size Screening (in cm)		Location	Volume	Volume
Description of Target Lesions		long axis	short axis		(in cm³)	(in cells)
1 Liver met right dome		1.4	1.2	02:43:00	1.008	1008000000
2 Liver met lateral right lobe		0.9	0.9	02:47:00	0.3645	3.645e+08
3 Liver met caudate		0.9	0.7	02:50:00	0.2205	2.205e+08
Total:					1.593	1593000000
Patient:	N21
Date of scan:	2011-08-02	Tumor Size Screening (in cm)		Location	Volume	Volume
Description of Target Lesions		long axis	short axis		(in cm³)	(in cells)
RUL lung nodule		0.3	0.3	3;15	0.0135	13500000
RUL lung nodule		0.5	0.4	3;16	0.04	4e+07
RUL lung nodule		0.4	0.3	3;32	0.018	18000000
RUL lung nodule		0.5	0.4	3;34	0.04	4e+07
RUL lung nodule		0.4	0.4	3;37	0.032	3.2e+07
RLL lung nodule		0.3	0.3	3;34	0.0135	13500000
RLL lung nodule		0.3	0.3	3;34	0.0135	13500000
RLL lung nodule		0.4	0.4	3;45	0.032	3.2e+07
RUL lung nodule		0.3	0.3	3;42	0.0135	13500000
RML lung nodule		0.6	0.5	3;48	0.075	75000000
RLL lung nodule		0.4	0.3	3;52	0.018	18000000
RML lung nodule		0.4	0.3	3;58	0.018	18000000
RLL lung nodule		0.4	0.4	3;58	0.032	3.2e+07
RLL lung nodule		0.3	0.3	3;76	0.0135	13500000
RLL lung nodule		0.3	0.3	3;76	0.0135	13500000
LUL lung nodule		0.3	0.3	3;25	0.0135	13500000
LLL lung nodule		0.5	0.4	3;30	0.04	4e+07
LLL lung nodule		0.3	0.3	3;55	0.0135	13500000
LLL lung nodule		0.6	0.5	3;57	0.075	75000000
LLL lung nodule		0.3	0.2	3;67	0.006	6000000
Liver mets, left lobe		1.3	1.1	2;62	0.7865	7.865e+08
Total:					1.3205	1.3205e+09
Patient:	N22
Date of scan:	2012-09-14	Tumor Size Screening (in cm)		Location	Volume	Volume
Description of Target Lesions		long axis	short axis		(in cm³)	(in cells)
Pancreatic head mass		1.4	1.1	series 10/28	0.847	8.47e+08
Total:					0.847	8.47e+08

## Sheet: Volume
Patient	Volume in cm³
ID	Met. 1	Met. 2	Met. 3	Met. 4	Met. 5	Met. 6	Met. 7	Met. 8	Met. 9	Met. 10	Met. 11	Met. 12	Met. 13	Met. 14	Met. 15	Met. 16	Met. 17	Met. 18	Met. 19	Met. 20	Met. 21	Met. 22	Met. 23	Met. 24	Met. 25	Met. 26	Met. 27	Met. 28	Met. 29	Met. 30
N1	222.912	13.8765	6.776	4.05	1.862	1.224	0.75	0.55	0.544	0.486	0.405	0.384	0.32	0.2205	0.2205	0.2205	0.196	0.0625
N2	137.5	22.869	11.76	9.792	9.6875	7.502	6.877	6.534	3.61	3.564	3.0345	2.4565	1.9125	1.666	1.008	0.288	0.2695	0.1715	0.126	0.126	0.075	0.032	0.032	0.032	0.018
N3	46.2275	30.8025	20.48	18	17.661	9.802	7.1415	3.712	3.072	2.89	2.4565	1.9125	1.47	1.0285	0.936	0.7865	0.7865	0.7865	0.7	0.55	0.5265	0.5	0.416	0.405	0.288	0.288
N4	49.818	24.276	12.152	9.922	4.86	3.9015	3.564	2.944	2.944	2.916	2.816	2.56	2.304	2.304	2.1375	2.058	1.872	1.69	1.69	1.44	1.296	1.224	0.9315	0.726	0.7	0.352	0.352	0.288	0.256	0.196
N5	46.746	19.208	12.615	5.324	4.8	4.212	3.0345	2.688	1.2675	1.008	0.729	0.7	0.6	0.4455	0.32	0.2205	0.2205	0.196	0.1715	0.075	0.075
N6	77.2475	8.064	6.2	2.7455	1.8	1.372	0.5	0.144
N7	24.5	22.3245	19.8	8.954	3.072	2.925	1.666	1.352	1.1495	1.008	0.65	0.65	0.544	0.486	0.32	0.2695	0.196	0.196	0.1715	0.144	0.144	0.144	0.075	0.04	0.032
N8	48.9985	10.816	5.733	3.7905	2.304	1.2675	0.4455	0.256
N9	47.5875	12.936	0.936	0.55	0.448	0.196	0.18	0.1715	0.126	0.126	0.108	0.108	0.075	0.0625	0.04	0.04	0.032	0.032	0.032	0.0135	0.0135	0.0135	0.0135
N10	26.568	16.072	9.0405	2.475	1
N11	36.822	4.698	2.4565	2.025	1.9125	1.6875	1.2675	1.08	0.75	0.352	0.32	0.1715	0.0875	0.075
N12	20.992	8.125	7.6705	2.89	2.176	1.47	1.44	0.6075	0.55	0.55	0.405	0.2695	0.245	0.2205	0.162	0.126	0.108	0.0875	0.0875	0.075	0.0625	0.0625	0.0625
N13	10.478	8.064	6.615	5.0715	3.584	3.328	2.688	0.936	0.288
N14	26.4915	2.842	1.7745	1.372	1.331	1.2	1.183	1.0985	1.0985	0.729	0.6655	0.392	0.352
N15	25.047	2.16	1.5125	1.512	1.2705	1.152	0.7865	0.648
N16	17.1	2.7455	1.224	0.384	0.256	0.144	0.0875
N17	10.5705	2.601	1.47	1.2675	1.183	1.08	1.008	0.847	0.4455	0.352
N18	18.954	0.55	0.32	0.256
N19	15.979	0.847	0.245	0.198	0.18	0.144	0.144	0.126	0.048
N20	1.008	0.3645	0.2205
N21	0.7865	0.075	0.075	0.04	0.04	0.04	0.032	0.032	0.032	0.018	0.018	0.018	0.0135	0.0135	0.0135	0.0135	0.0135	0.0135	0.0135	0.0135	0.006
N22	0.847
