# Supplementary material for: Evolutionary dynamics of cancer in response to targeted combination therapy
Source: eLife. 2013 Jun 25;2:e00747. doi: 10.7554/eLife.00747 (PMC3691570; doi:10.7554/eLife.00747)
Supplement: Supplementary file 3. — DOI: http://dx.doi.org/10.7554/eLife.00747.014 [file elife00747s004.xlsx]

## Sheet: Supplementary File 3
	Supplementary Table 3
	Probability of treatment failure in patients.
Patient #	Primary tumor type	Number of metastases	Total tumor burden (Number of cells)	Probability of treatment failure			Probability of treatment failure			Probability of treatment failure			Probability of treatment failure			Probability of treatment failure			Probability of treatment failure			Probability of treatment failure			Probability of treatment failure			Probability of treatment failure			Probability of treatment failure			Probability of treatment failure
				b=0.14, d=0.13, d'=0.15			b=0.14, d=0.13, d'=0.21			b=0.07, d=0.06, d'=0.08			b=0.07, d=0.06, d'=0.1			b=0.07, d=0.06, d'=0.14			b=0.25, d=0.24, d'=0.26			b=0.25, d=0.24, d'=0.28			b=0.25, d=0.24, d'=0.32			b=1.0, d=0.99, d'=1.01			b=1.0, d=0.99, d'=1.03			b=1.0, d=0.99, d'=1.07
				Monotherapy	Dual therapy: n₁₂=1	Dual therapy: n₁₂=0	Monotherapy	Dual therapy: n₁₂=1	Dual therapy: n₁₂=0	Monotherapy	Dual therapy: n₁₂=1	Dual therapy: n₁₂=0	Monotherapy	Dual therapy: n₁₂=1	Dual therapy: n₁₂=0	Monotherapy	Dual therapy: n₁₂=1	Dual therapy: n₁₂=0	Monotherapy	Dual therapy: n₁₂=1	Dual therapy: n₁₂=0	Monotherapy	Dual therapy: n₁₂=1	Dual therapy: n₁₂=0	Monotherapy	Dual therapy: n₁₂=1	Dual therapy: n₁₂=0	Monotherapy	Dual therapy: n₁₂=1	Dual therapy: n₁₂=0	Monotherapy	Dual therapy: n₁₂=1	Dual therapy: n₁₂=0	Monotherapy	Dual therapy: n₁₂=1	Dual therapy: n₁₂=0
N1	Pancreas	18	2.6 · 1011	1	1	0.393	1	1	0.249	1	1	0.23	1	1	0.16	1	1	0.14	1	1	0.574	1	1	0.434	1	1	0.388	1	1	0.953	1	1	0.87	1	1	0.828
N2	Colon	25	2.3 · 1011	1	1	0.364	1	1	0.229	1	1	0.211	1	1	0.146	1	1	0.127	1	1	0.539	1	1	0.403	1	1	0.359	1	1	0.938	1	1	0.842	1	1	0.797
N3	Melanoma	26	1.7 · 1011	1	1	0.288	1	1	0.177	1	1	0.163	1	1	0.112	1	1	0.097	1	1	0.441	1	1	0.321	1	1	0.284	1	1	0.876	1	1	0.751	1	1	0.699
N4	Melanoma	30	1.4 · 1011	1	1	0.246	1	1	0.15	1	1	0.138	1	1	0.094	1	1	0.082	1	1	0.384	1	1	0.276	1	1	0.242	1	1	0.824	1	1	0.685	1	1	0.631
N5	Colon	21	1.0 · 1011	1	1	0.186	1	1	0.111	1	1	0.102	1	1	0.069	1	1	0.06	1	1	0.296	1	1	0.208	1	1	0.182	1	1	0.716	1	1	0.567	1	1	0.515
N6	Melanoma	8	9.8 · 1010	1	1	0.175	1	1	0.104	1	1	0.096	1	1	0.065	1	1	0.056	1	1	0.28	1	1	0.197	1	1	0.172	1	1	0.692	1	1	0.544	1	1	0.492
N7	Colon	25	9.1 · 1010	1	1	0.163	1	1	0.097	1	1	0.089	1	1	0.06	1	1	0.052	1	1	0.262	1	1	0.183	1	1	0.16	1	1	0.664	1	1	0.516	1	1	0.466
N8	Pancreas	8	7.4 · 1010	1	1	0.134	1	1	0.079	1	1	0.073	1	1	0.049	1	1	0.042	1	1	0.219	1	1	0.151	1	1	0.132	1	1	0.587	1	1	0.445	1	1	0.399
N9	Pancreas	23	6.4 · 1010	1	1	0.117	1	1	0.069	1	1	0.063	1	1	0.043	1	1	0.037	1	1	0.193	1	1	0.133	1	1	0.116	1	1	0.535	1	1	0.4	1	1	0.357
N10	Pancreas	5	5.5 · 1010	1	1	0.102	1	1	0.06	1	1	0.055	1	1	0.037	1	1	0.032	1	1	0.169	1	1	0.116	1	1	0.101	1	1	0.484	1	1	0.357	1	1	0.317
N11	Colon	14	5.4 · 1010	1	1	0.1	1	1	0.059	1	1	0.054	1	1	0.036	1	1	0.031	1	1	0.165	1	1	0.113	1	1	0.098	1	1	0.475	1	1	0.349	1	1	0.31
N12	Rectal	23	4.8 · 1010	1	1	0.09	1	1	0.053	1	1	0.049	1	1	0.033	1	1	0.028	1	1	0.15	1	1	0.102	1	1	0.089	1	1	0.441	1	1	0.321	1	1	0.284
N13	Melanoma	9	4.1 · 1010	1	1	0.077	1	1	0.045	1	1	0.041	1	1	0.028	1	1	0.024	1	1	0.128	1	1	0.088	1	1	0.076	1	1	0.389	1	1	0.28	1	1	0.247
N14	Pancreas	13	4.1 · 1010	1	1	0.076	1	1	0.045	1	1	0.041	1	1	0.027	1	1	0.024	1	1	0.127	1	1	0.086	1	1	0.075	1	1	0.385	1	1	0.277	1	1	0.244
N15	Pancreas	8	3.4 · 1010	1	1	0.065	1	1	0.038	1	1	0.034	1	1	0.023	1	1	0.02	1	1	0.108	1	1	0.073	1	1	0.064	1	1	0.336	1	1	0.239	1	1	0.21
N16	Melanoma	7	2.2 · 1010	1	1	0.042	1	1	0.024	1	1	0.022	1	1	0.015	1	1	0.013	1	1	0.071	1	1	0.048	1	1	0.041	1	1	0.232	1	1	0.161	1	1	0.141
N17	Melanoma	10	2.1 · 1010	1	1	0.04	1	1	0.023	1	1	0.021	1	1	0.014	1	1	0.012	1	1	0.067	1	1	0.045	1	1	0.039	1	1	0.221	1	1	0.153	1	1	0.134
N18	Colon	4	2.0 · 1010	1	1	0.039	1	1	0.022	1	1	0.02	1	1	0.014	1	1	0.012	1	1	0.065	1	1	0.044	1	1	0.038	1	1	0.214	1	1	0.148	1	1	0.129
N19	Melanoma	9	1.8 · 1010	1	1	0.034	1	1	0.02	1	1	0.018	1	1	0.012	1	1	0.011	1	1	0.058	1	1	0.039	1	1	0.034	1	1	0.194	1	1	0.133	1	1	0.116
N20	Colon	3	1.6 · 109	1	0.959	0.003	1	0.838	0.002	1	0.959	0.002	1	0.881	0.001	1	0.838	0.001	1	0.959	0.005	1	0.881	0.004	1	0.839	0.003	1	0.959	0.019	1	0.882	0.013	1	0.84	0.011
N21	Melanoma	21	1.3 · 109	1	0.929	0.003	1	0.779	0.001	1	0.929	0.001	1	0.828	0.001	1	0.779	0.001	1	0.929	0.004	1	0.829	0.003	1	0.779	0.003	1	0.93	0.016	1	0.83	0.01	1	0.781	0.009
N22	Pancreas	1	8.5 · 108	1	0.817	0.002	1	0.621	0.001	1	0.816	0.001	1	0.677	0.001	1	0.62	0	1	0.817	0.003	1	0.677	0.002	1	0.621	0.002	1	0.818	0.01	1	0.679	0.007	1	0.622	0.006
	For monotherapy, we assumed that 50 point mutations (n=50) can in principle confer resistance to the drug. With dual therapy, we assumed that 50 point mutations can in principle confer resistance to each drug individually (n1=n2=50). Two scenarios are modeled: in the first, there is one mutation that can in principle confer resistance to both drugs (i.e., cross-resistance, n12=1). In the second, …
	Parameter values: birth rate b, death rate d, death rate for sensitive cells during treatment d′ (given within the table), point mutation rateu=10⁻⁹. Colon: colonic adenocarcinoma; Rectal: rectal adenocarcinoma; Pancreas: pancreatic ductal adenocarcinoma.
